# Supplementary material for: Design and Dynamic In Vivo Validation of a Multi-Channel Stretchable Liquid Metal Coil Array
Source: Materials (Basel). 2024 Jul 5;17(13):3325. doi: 10.3390/ma17133325 (PMC11243347; doi:10.3390/ma17133325)
Supplement: Supplementary file 1 [file materials-17-03325-s001.zip]

Archive with 1 entries (1 files):
- materials-3081693-supplementary.pdf
